# Supplementary material for: Analysis Profiling of 48 Endogenous Amino Acids and Related Compounds in Human Plasma Using Hydrophilic Interaction Liquid Chromatography–Tandem Mass Spectrometry
Source: Molecules. 2024 Dec 19;29(24):5993. doi: 10.3390/molecules29245993 (PMC11678698; doi:10.3390/molecules29245993)
Supplement: Supplementary file 1 [file molecules-29-05993-s001.zip]

Archive with 1 entries (1 files):
- molecules-3354382-supplementary.pdf
